# Supplementary material for: Combining Flow Cytometry and Metagenomics Improves Recovery of Metagenome-Assembled Genomes in a Cell Culture from Activated Sludge
Source: Microorganisms. 2023 Jan 10;11(1):175. doi: 10.3390/microorganisms11010175 (PMC9864227; doi:10.3390/microorganisms11010175)
Supplement: Supplementary file 1 [file microorganisms-11-00175-s001.zip]

Archive with 9 entries (9 files):
- 03_Abdulkadir_FC_MAG_Supplementary_file_1_Figure_S1.pdf
- 04_Abdulkadir_FC_MAG_Supplementary_file_2_Figure_S2.pdf
- 05_Abdulkadir_FC_MAG_Supplementary_file_3_Table_S1.pdf
- 06_Abdulkadir_FC_MAG_Supplementary_file_4_Table_S2.xlsx
- 07_Abdulkadir_FC_MAG_Supplementary_file_5_Table_S3.xlsx
- 08_Abdulkadir_FC_MAG_Supplementary_file_6_Table_S4.xlsx
- 09_Abdulkadir_FC_MAG_Supplementary_file_7_Table_S5.xlsx
- 10_Abdulkadir_FC_MAG_Supplementary_file_8_Table_S6.pdf
- 11_Abdulkadir_FC_MAG_Supplementary_file_9_Table_S7.pdf
