# Supplementary material for: Combining Flow Cytometry and Metagenomics Improves Recovery of Metagenome-Assembled Genomes in a Cell Culture from Activated Sludge
Source: Microorganisms. 2023 Jan 10;11(1):175. doi: 10.3390/microorganisms11010175 (PMC9864227; doi:10.3390/microorganisms11010175)
Supplement: Supplementary file 1 [file microorganisms-11-00175-s001.zip › 06_Abdulkadir_FC_MAG_Supplementary_file_4_Table_S2.xlsx]

## Sheet: Sheet1
Supplementary file 4: Table S2. Metagenome-assembled genome operational taxonomic units (gOTUs), taxonomic classification and genomic feature summary. Metagenome-assembled genome (MAGs) with asteriks (*) were not clustered to any gOTU because they have coverage below threshold in all groups (see section 3.0 of the main manuscript for details)
gOTUs	Taxonomya						MAGb	Pooled sub-communityc	Genomic feature summaryd
	Phylum	Class	Order	Family	Genus	Species			Draft genome qualitye	Completeness (%)f	Contamination (%)g	Quality score (%)h	Strain heterogeneity (%)i	Amino acid identity (%)j	N50k	Length (Mbps)l
gOTU_01	Proteobacteria	Gammaproteobacteria	Enterobacterales	Enterobacteriaceae	Escherichia	Escherichia flexneri	MDS_FC01	Unsorted	High	99.52	0.39	97.57	0	98.25	65	4.94
							MDS_FC20	Dominant	High	98.29	1.05	93.04	71.43	96.31	57	4.95
							MDS_FC13	Low abundant	High	96.61	0.91	92.06	50	92.94	45	4.67
							MDS_FC21	Outer	Medium	54.75	0.15	54	50	68.65	16	2.57
gOTU_02	Proteobacteria	Gammaproteobacteria	Burkholderiales	Burkholderiaceae	Comamonas	Comamonas terrigena	MDS_FC02	Unsorted	High	90.63	0.46	88.33	50	79.09	58	3.88
							MDS_FC23	Low abundant	Medium	61.23	0.44	59.03	66.67	54.27	136	2.31
							MDS_FC16	Outer	Medium	58.98	0.57	56.13	16.67	53.87	151	2.22
gOTU_03	Proteobacteria	Gammaproteobacteria	Pseudomonadales	Moraxellaceae	Acinetobacter	Acinetobacter bouvetii	MDS_FC03	Unsorted	High	84.63	3.36	67.83	28.57	61.33	115	2.76
gOTU_04	Proteobacteria	Gammaproteobacteria	Pseudomonadales	Moraxellaceae	Acinetobacter	Acinetobacter baumannii	MDS_FC04	Unsorted	High	81.55	1.15	75.8	100	69.19	64	2.74
gOTU_05	Bacteroidota	Bacteroidia	Sphingobacteriales	Sphingobacteriaceae	Sphingobacterium	Sphingobacterium sp.	MDS_FC05	Unsorted	Medium	75.28	1.19	69.33	0	73.43	150	3.59
							MDS_FC19	Low abundant	Medium	74.15	1.68	65.75	80	70.99	527	4.42
							MDS_FC18	Outer	Medium	71.02	2.62	57.92	33.33	60.46	386	3.88
gOTU_06	Bacteroidota	Bacteroidia	Flavobacteriales	Weeksellaceae	Empedobacter	Empedobacter falsenii	MDS_FC06	Unsorted	High	94.09	0	94.09	0	92	18	2.99
							MDS_FC24	Low abundant	High	86.02	0	86.02	0	82.16	114	2.55
							MDS_FC12	Outer	High	88.16	1.77	79.31	50	77.88	315	2.65
gOTU_07	Bacteroidota	Bacteroidia	Flavobacteriales	Weeksellaceae	Elizabethkingia	Elizabethkingia ursingii	MDS_FC07	Dominant	High	82.8	0.06	82.5	100	80.79	195	2.9
gOTU_08	Bacteroidota	Bacteroidia	Flavobacteriales	Weeksellaceae	Elizabethkingia	Elizabethkingia miricola	MDS_FC08	Low abundant	Medium	67.92	2.15	57.17	100	67.16	280	2.52
gOTU_09	Proteobacteria	Gammaproteobacteria	Pseudomonadales	Moraxellaceae	Acinetobacter	Acinetobacter pittii	MDS_FC09	Low abundant	Medium	51.41	0	51.41	0	46.45	56	2.46
gOTU_10	Proteobacteria	Gammaproteobacteria	Pseudomonadales	Moraxellaceae	Acinetobacter	Acinetobacter gerneri	MDS_FC10	Outer	Medium	62.93	0	62.93	0	56.79	106	3.09
gOTU_11	Proteobacteria	Gammaproteobacteria	Burkholderiales	Comamonadaceae	Variovorax	Variovorax sp.	MDS_FC11	Outer	High	98.78	0.88	94.38	0	89.92	33	4.26
							MDS_FC17	Low abundant	High	96.85	1.03	91.7	40	93.63	38	4.18
							MDS_FC22	Unsorted	High	96.44	2.06	86.14	60	81.75	46	4.22
MDS_FC14*	Proteobacteria	Gammaproteobacteria	Burkholderiales	Burkholderiaceae	Comamonas	Comamonas B-9		Unsorted	Medium	72.87	3.42	55.77	25	47.5	364	3.64
MDS_FC15*	Bacteroidota	Bacteroidia	Sphingobacteriales	Sphingobacteriaceae	Sphingobacterium			Dominant	Medium	63.95	0	63.95	0	54.31	185	3.69
aTaxonomy assigned by GTDB-tk (doi:10.1093/bioinformatics/btz848)
bMetagenome assembled genome
cThe combined cluster of microbial cells that differ from other based on their optical properties
dGenomic feature summary was determined by CheckM and Bbtools (doi:10.1101/gr.186072.114)
eCategorization of MAGs as high and medium. MAGs with quality score greater than 50 and with completeness value between 50% and 80% and contamination less than 10% were classified as medium quality. MAGs with a quality score greater than 50 and a completeness value above 80% and contamination below 5% were considered as high quality.
fCompleteness is the estimation of genome quality based on the presence or absence of single-copy marker genes
gContamination is the evaluation of genome quality as revealed by the presence of multiple copies of marker genes
hQuality score is the completeness minus five times contamination
iEstimated strain heterogeneity as determined from the number of multi-copy marker pairs which exceed a specified amino acid identity threshold
jAmino acid identity is the genetic relatedness beween a pair of genome
kN50 statistics calculated all over contigs
lSize of genome
