# Supplementary material for: Combining Flow Cytometry and Metagenomics Improves Recovery of Metagenome-Assembled Genomes in a Cell Culture from Activated Sludge
Source: Microorganisms. 2023 Jan 10;11(1):175. doi: 10.3390/microorganisms11010175 (PMC9864227; doi:10.3390/microorganisms11010175)
Supplement: Supplementary file 1 [file microorganisms-11-00175-s001.zip › 07_Abdulkadir_FC_MAG_Supplementary_file_5_Table_S3.xlsx]

## Sheet: Dominant
Supplementary file 5: Table S3. 16S rRNA sequences reconstructed from dominant sub-community (DG) using MATAM aThe ids of 16S rRNA sequences recovered from metagenomes; bThe original ids of the sequences from the tool - MATAM; cThe absoulute abundance of sequences; dThe relative abundances of 16S rRNA sequences
ID_16S_rRNA_sequencesa	Matam_IDb	Countc	Relative_abundancesd
DG_001	1374	15.74	0.0328917
DG_002	1617	1.17	0.00244493
DG_003	9	28.82	0.0602248
DG_004	583	118.25	0.247106
DG_005	1521	24.53	0.05126
DG_006	1427	2.45	0.00511973
DG_007	1816	20.92	0.0437163
DG_008	1868	24.38	0.0509466
DG_009	1443	2.43	0.00507794
DG_010	2385	56.34	0.117733
DG_011	1448	95.53	0.199628
DG_012	1892	2	0.00417938
DG_013	806	45.35	0.0947673
DG_014	2359	23.1	0.0482718
DG_015	930	16.88	0.0352739
DG_016	2016	6.1	0.0127471
DG_017	2001	46.42	0.0970033
DG_018	2371	3.19	0.0066661
DG_019	2066	44.75	0.0935135
DG_020	1867	53.81	0.112446
DG_021	337	163.9	0.3425
DG_022	1719	9.94	0.0207715
DG_023	1494	9.71	0.0202909
DG_024	1982	9.79	0.020458
DG_025	1762	17.45	0.0364651
DG_026	1343	1	0.00208969
DG_027	1855	9.02	0.018849
DG_028	790	4.5	0.00940359
DG_029	892	4.26	0.00890207
DG_030	1944	35.91	0.0750407
DG_031	390	16.66	0.0348142
DG_032	483	15.88	0.0331842
DG_033	467	16.31	0.0340828
DG_034	349	34.29	0.0716554
DG_035	1979	9.9	0.0206879
DG_036	2390	14.25	0.0297781
DG_037	809	62.72	0.131065
DG_038	1664	0.58	0.00121202
DG_039	234	2.5	0.00522422
DG_040	1695	38.51	0.0804739
DG_041	1139	8.89	0.0185773
DG_042	2151	4.82	0.0100723
DG_043	715	12.93	0.0270197
DG_044	1945	24.48	0.0511556
DG_045	1911	0.27	0.000564216
DG_046	1080	14.18	0.0296318
DG_047	1736	11.18	0.0233627
DG_048	210	13.24	0.0276675
DG_049	2003	28.06	0.0586366
DG_050	850	125.02	0.261253
DG_051	870	19.19	0.0401011
DG_052	1090	38.4	0.080244
DG_053	756	41.77	0.0872863
DG_054	667	48.47	0.101287
DG_055	1696	12.28	0.0256614
DG_056	651	85.87	0.179441
DG_057	1159	58.5	0.122247
DG_058	1367	24.3	0.0507794
DG_059	617	93.91	0.196243
DG_060	805	49.43	0.103293
DG_061	1383	9.2	0.0192251
DG_062	1821	37.95	0.0793036
DG_063	1287	3.12	0.00651983
DG_064	223	61.14	0.127764
DG_065	2426	70.66	0.147657
DG_066	2226	26.75	0.0558991
DG_067	265	36.01	0.0752497
DG_068	179	10.85	0.0226731
DG_069	665	20.19	0.0421908
DG_070	328	12.23	0.0255569
DG_071	320	9.75	0.0203745
DG_072	1973	55.1	0.115142
DG_073	692	76.58	0.160028
DG_074	2354	18.08	0.0377816
DG_075	998	21.82	0.045597
DG_076	256	184.25	0.385025
DG_077	912	45.55	0.0951853
DG_078	342	6.13	0.0128098
DG_079	2286	1097.26	2.29293
DG_080	1285	35.19	0.0735361
DG_081	1298	96.97	0.202637
DG_082	60	1.21	0.00252852
DG_083	1135	39.61	0.0827725
DG_084	1729	31.38	0.0655744
DG_085	739	2	0.00417938
DG_086	500	65.06	0.135955
DG_087	1368	21.53	0.044991
DG_088	802	30.54	0.0638191
DG_089	1700	48.71	0.101789
DG_090	546	66.89	0.139779
DG_091	309	492.87	1.02994
DG_092	1542	65.96	0.137836
DG_093	2315	0	0
DG_094	2343	16.19	0.033832
DG_095	1780	52.71	0.110147
DG_096	2335	1	0.00208969
DG_097	2305	58.59	0.122435
DG_098	1233	35.76	0.0747272
DG_099	146	3.09	0.00645714
DG_100	2056	150.12	0.313704
DG_101	311	38.79	0.081059
DG_102	629	52.32	0.109332
DG_103	1527	3.28	0.00685418
DG_104	985	29.87	0.062419
DG_105	1650	3	0.00626906
DG_106	1442	5.85	0.0122247
DG_107	397	113.46	0.237096
DG_108	1726	0	0
DG_109	2061	6.67	0.0139382
DG_110	352	130.97	0.273686
DG_111	2360	19.77	0.0413131
DG_112	1776	2.11	0.00440924
DG_113	1764	1	0.00208969
DG_114	601	32.61	0.0681447
DG_115	2289	44.06	0.0920716
DG_116	2274	0.09	0.000188072
DG_117	743	96.65	0.201968
DG_118	2091	27.53	0.0575291
DG_119	904	169.97	0.355184
DG_120	1802	25.67	0.0536423
DG_121	375	114.56	0.239395
DG_122	1952	87.94	0.183767
DG_123	1825	27.16	0.0567559
DG_124	2045	0.27	0.000564216
DG_125	172	28.76	0.0600994
DG_126	1808	115.41	0.241171
DG_127	1801	82.3	0.171981
DG_128	1806	127.98	0.267438
DG_129	1469	11.64	0.024324
DG_130	1789	61.77	0.12908
DG_131	400	96.47	0.201592
DG_132	889	50.49	0.105508
DG_133	730	105.14	0.21971
DG_134	1577	4.17	0.008714
DG_135	1572	78.22	0.163455
DG_136	1584	118.54	0.247712
DG_137	1637	54.44	0.113763
DG_138	1141	151.3	0.31617
DG_139	1585	129.63	0.270886
DG_140	1744	162.54	0.339658
DG_141	1511	111.39	0.23277
DG_142	866	280.83	0.586847
DG_143	1452	65.78	0.13746
DG_144	1076	5.61	0.0117231
DG_145	2118	244.4	0.51072
DG_146	740	331.04	0.69177
DG_147	1063	70.33	0.146968
DG_148	1573	110.88	0.231705
DG_149	1373	67.45	0.140949
DG_150	1807	70.31	0.146926
DG_151	1512	78.51	0.164061
DG_152	1616	386.81	0.808312
DG_153	133	163.03	0.340682
DG_154	1596	183.86	0.38421
DG_155	1012	697.35	1.45724
DG_156	679	34.65	0.0724077
DG_157	1332	102.58	0.21436
DG_158	861	60.03	0.125444
DG_159	999	103.56	0.216408
DG_160	992	163.35	0.34135
DG_161	1333	85.88	0.179462
DG_162	1468	435.28	0.909599
DG_163	938	68.67	0.143499
DG_164	1000	562.72	1.17591
DG_165	1056	78.71	0.164479
DG_166	958	351.65	0.734839
DG_167	586	241.26	0.504158
DG_168	377	231.78	0.484348
DG_169	1104	919.89	1.92228
DG_170	608	575.5	1.20262
DG_171	534	174.12	0.363856
DG_172	1412	401.92	0.839887
DG_173	262	147.08	0.307351
DG_174	824	520.02	1.08668
DG_175	933	67.51	0.141075
DG_176	30	96.78	0.20224
DG_177	1489	396.28	0.828101
DG_178	580	565.13	1.18095
DG_179	952	1496.74	3.12772
DG_180	113	111.73	0.233481
DG_181	1245	2319.5	4.84703
DG_182	579	483.44	1.01024
DG_183	1023	2023.34	4.22815
DG_184	877	204.78	0.427926
DG_185	646	217.22	0.453922
DG_186	1657	843.23	1.76209
DG_187	238	108.2	0.226104
DG_188	754	362.95	0.758452
DG_189	235	1099.57	2.29776
DG_190	760	300.65	0.628265
DG_191	549	2126.29	4.44328
DG_192	350	953.75	1.99304
DG_193	339	617.33	1.29003
DG_194	493	1377.6	2.87875
DG_195	508	1161.47	2.42711
DG_196	487	4407.45	9.21019
DG_197	336	824.88	1.72374
DG_198	340	851.45	1.77926
DG_199	296	465.72	0.973209
DG_200	398	739.95	1.54626
DG_201	252	378.72	0.791407
DG_202	117	165.28	0.345384
DG_203	170	690.4	1.44272
DG_204	472	1152.44	2.40824
DG_205	353	1273.19	2.66057
DG_206	387	660.53	1.3803
DG_207	33	1225.47	2.56085
DG_208	278	478.2	0.999289
DG_209	263	2125.81	4.44228

## Sheet: Low abundant
Supplementary file 5: Table S3. 16S rRNA sequences reconstructed from low abundant sub-community (LA) using MATAM aThe ids of 16S rRNA sequences recovered from metagenomes; bThe original ids of the sequences from the tool - MATAM; cThe absoulute abundance of sequences; dThe relative abundances of 16S rRNA sequences
ID_16S_rRNA_sequencesa	Matam_IDb	Countc	Relative_abundancesd
LA_001	680	13.68	0.0254505
LA_002	215	12.19	0.0226784
LA_003	360	112.44	0.209185
LA_004	988	10.09	0.0187716
LA_005	1447	0.92	0.00171158
LA_006	768	0.6	0.00111625
LA_007	212	4.75	0.00883696
LA_008	1491	8.54	0.0158879
LA_009	666	4.49	0.00835326
LA_010	1110	24.23	0.0450778
LA_011	1388	36.03	0.0670307
LA_012	643	1	0.00186041
LA_013	1476	1.77	0.00329293
LA_014	1680	2	0.00372083
LA_015	2509	2.77	0.00515335
LA_016	2059	41.8	0.0777653
LA_017	1338	28.75	0.0534869
LA_018	1575	2.34	0.00435337
LA_019	1161	40.07	0.0745468
LA_020	1381	17.86	0.033227
LA_021	1990	12.29	0.0228645
LA_022	1608	8.99	0.0167251
LA_023	451	1.58	0.00293945
LA_024	2246	20.87	0.0388268
LA_025	1590	15.44	0.0287248
LA_027	1792	1	0.00186041
LA_028	359	19.94	0.0370966
LA_029	2283	37.72	0.0701748
LA_030	869	72.24	0.134396
LA_031	2222	2.15	0.00399989
LA_032	2499	36.98	0.0687981
LA_033	1689	33.27	0.061896
LA_034	778	5.64	0.0104927
LA_035	2035	31.49	0.0585844
LA_036	687	9.62	0.0178972
LA_037	703	1.1	0.00204645
LA_038	1026	16.03	0.0298224
LA_039	1215	4.38	0.00814861
LA_040	1651	53.73	0.09996
LA_041	1116	502.83	0.935472
LA_042	1097	133.57	0.248495
LA_043	474	57.69	0.107327
LA_044	710	28.53	0.0530776
LA_045	491	35.01	0.0651331
LA_046	1221	39.03	0.0726119
LA_047	1118	5.75	0.0106974
LA_048	1323	10.21	0.0189948
LA_049	617	721.16	1.34166
LA_050	1816	8.77	0.0163158
LA_051	560	59.42	0.110546
LA_052	2153	86.67	0.161242
LA_053	1996	84.43	0.157075
LA_054	104	64.98	0.12089
LA_055	1226	31.53	0.0586588
LA_056	889	42.97	0.079942
LA_057	2262	5.14	0.00956253
LA_058	1242	26.54	0.0493754
LA_059	837	26.66	0.0495986
LA_060	1337	0.93	0.00173018
LA_061	915	18.16	0.0337851
LA_062	1961	21.11	0.0392733
LA_063	2495	10.53	0.0195902
LA_064	1204	6.06	0.0112741
LA_065	318	64.79	0.120536
LA_066	959	251.48	0.467857
LA_067	885	2.66	0.0049487
LA_068	180	52.21	0.0971322
LA_069	1844	56.1	0.104369
LA_070	1862	4.01	0.00746026
LA_071	1313	39.64	0.0737468
LA_072	730	57.65	0.107253
LA_073	1780	43.97	0.0818024
LA_074	563	15.61	0.0290411
LA_075	1085	4.07	0.00757188
LA_076	1291	69.11	0.128573
LA_077	266	13.71	0.0255063
LA_078	503	69.38	0.129075
LA_079	1302	54.49	0.101374
LA_080	2360	524.42	0.975638
LA_081	194	23.99	0.0446313
LA_082	1159	30.26	0.0562961
LA_083	1641	18.72	0.0348269
LA_084	1563	12.43	0.0231249
LA_085	482	82.11	0.152759
LA_086	1937	83.41	0.155177
LA_087	1894	1.67	0.00310689
LA_088	1471	87.32	0.162451
LA_089	1593	8.52	0.0158507
LA_090	2480	12.67	0.0235714
LA_091	2108	42.93	0.0798676
LA_092	2415	17.43	0.032427
LA_093	2155	33.35	0.0620448
LA_094	1070	79.54	0.147977
LA_095	2399	93.13	0.17326
LA_096	233	218.31	0.406147
LA_097	1182	30.21	0.0562031
LA_098	1930	60.05	0.111718
LA_099	1371	101.58	0.188981
LA_100	1580	28.94	0.0538404
LA_101	2173	76.01	0.14141
LA_102	7	27.97	0.0520358
LA_103	1164	16.36	0.0304364
LA_104	26	18.52	0.0344549
LA_105	2200	85.61	0.15927
LA_106	2378	13.9	0.0258597
LA_107	2441	77.97	0.145056
LA_108	1620	29.34	0.0545845
LA_109	1368	33.06	0.0615053
LA_110	1843	8.87	0.0165019
LA_111	1906	16.46	0.0306224
LA_112	1739	53.9	0.100276
LA_113	2475	68.72	0.127848
LA_114	2369	19.4	0.036092
LA_115	479	102.11	0.189967
LA_116	177	59.56	0.110806
LA_117	453	46.36	0.0862488
LA_118	1245	70.19	0.130582
LA_119	1864	163.6	0.304364
LA_120	1842	23.87	0.0444081
LA_121	2156	16.13	0.0300085
LA_122	1935	11.36	0.0211343
LA_123	1635	28.88	0.0537287
LA_124	1231	34.31	0.0638308
LA_125	1770	158.45	0.294783
LA_126	906	102.72	0.191102
LA_127	1387	4.93	0.00917184
LA_128	2149	64.23	0.119494
LA_129	2125	140.08	0.260607
LA_130	789	28.43	0.0528916
LA_131	1952	83.03	0.15447
LA_132	814	50.43	0.0938207
LA_133	844	410.8	0.764258
LA_134	1093	52.7	0.0980438
LA_135	1973	66.87	0.124406
LA_136	1078	152.85	0.284364
LA_137	1876	9.42	0.0175251
LA_138	2080	57.41	0.106806
LA_139	501	102.27	0.190264
LA_140	377	71.77	0.133522
LA_141	235	60.72	0.112964
LA_142	620	129.46	0.240849
LA_143	2261	24.56	0.0456918
LA_144	2331	122.49	0.227882
LA_145	2370	43.7	0.0813001
LA_146	1953	39.83	0.0741003
LA_147	1912	19.96	0.0371339
LA_148	1957	97.87	0.182079
LA_149	697	24.55	0.0456732
LA_150	1588	157.79	0.293555
LA_151	1664	108.94	0.202673
LA_152	2081	199.87	0.371841
LA_153	2208	44.75	0.0832535
LA_154	323	83.22	0.154824
LA_155	249	67.03	0.124704
LA_156	1629	184.2	0.342688
LA_157	64	113.38	0.210934
LA_158	1504	81.39	0.151419
LA_159	1050	35.38	0.0658214
LA_160	1417	11.36	0.0211343
LA_161	1621	1573.57	2.92749
LA_162	1642	16.17	0.0300829
LA_163	1699	138.63	0.257909
LA_164	1479	73.29	0.13635
LA_165	696	23.66	0.0440174
LA_166	382	119.02	0.221426
LA_167	1760	74.26	0.138154
LA_168	2087	31.73	0.0590309
LA_169	2320	107.87	0.200683
LA_170	461	31.84	0.0592356
LA_171	795	1063.52	1.97859
LA_172	1303	115.78	0.215399
LA_173	521	93.84	0.174581
LA_174	2220	224.11	0.416937
LA_175	2086	158.74	0.295322
LA_176	1589	14.92	0.0277574
LA_177	1824	102	0.189762
LA_178	1661	138.78	0.258188
LA_179	472	74.45	0.138508
LA_180	800	30.04	0.0558868
LA_181	1183	476.28	0.886078
LA_182	1630	94.77	0.176311
LA_183	1741	2.55	0.00474405
LA_184	1474	78.04	0.145187
LA_185	1926	46.41	0.0863418
LA_186	1636	201.51	0.374892
LA_187	1540	26.91	0.0500637
LA_188	221	133.36	0.248105
LA_189	1104	64.92	0.120778
LA_190	1516	227.71	0.423635
LA_191	2199	228.86	0.425774
LA_192	992	83.43	0.155214
LA_193	701	133.12	0.247658
LA_194	1284	134.01	0.249314
LA_195	1515	150.44	0.279881
LA_196	1594	202.51	0.376752
LA_197	1815	88.57	0.164777
LA_198	2020	39.15	0.0728352
LA_199	1895	77.92	0.144963
LA_200	1378	357.3	0.664726
LA_201	1561	267.49	0.497642
LA_202	1733	170.76	0.317684
LA_203	1592	128.81	0.23964
LA_204	518	60.33	0.112239
LA_205	868	199.26	0.370706
LA_206	660	222.26	0.413496
LA_207	1225	92.8	0.172646
LA_208	1385	178.54	0.332158
LA_209	1740	355.72	0.661786
LA_210	838	154.17	0.28682
LA_211	68	308.95	0.574775
LA_212	1806	214.21	0.398519
LA_213	996	71.65	0.133299
LA_214	727	168.62	0.313703
LA_215	1775	471.21	0.876645
LA_216	1315	69.42	0.12915
LA_217	1304	273.6	0.509009
LA_218	1343	161.72	0.300866
LA_219	1698	108.59	0.202022
LA_220	1130	151.12	0.281146
LA_221	163	230.17	0.428211
LA_222	1452	180.94	0.336623
LA_223	1409	2733.15	5.08479
LA_224	1628	113.09	0.210394
LA_225	1234	335.65	0.624448
LA_226	161	120.67	0.224496
LA_227	1105	94.93	0.176609
LA_228	645	290.75	0.540915
LA_229	196	105.53	0.196329
LA_230	769	341.97	0.636206
LA_231	1157	1089.54	2.02699
LA_232	348	197.8	0.36799
LA_233	325	145.74	0.271137
LA_234	519	140.95	0.262225
LA_235	607	2523.92	4.69553
LA_236	965	195.49	0.363692
LA_237	644	335.98	0.625062
LA_238	790	57.14	0.106304
LA_239	268	664.05	1.23541
LA_240	264	816.33	1.51871
LA_241	333	221.29	0.411691
LA_242	529	1016.07	1.89031
LA_243	298	513.37	0.955081
LA_244	459	465.84	0.866655
LA_245	334	311.31	0.579165
LA_246	476	5361.5	9.97461
LA_247	103	152.69	0.284067
LA_248	490	854.07	1.58892
LA_249	381	928.53	1.72745
LA_250	244	1042.56	1.93959
LA_251	195	2836.28	5.27665
LA_252	132	275.4	0.512358
LA_253	187	164.02	0.305145
LA_254	271	1501.45	2.79332
LA_255	269	1053.32	1.95961
LA_256	176	200.06	0.372194
LA_257	106	215.75	0.401384
LA_258	217	856.49	1.59343
LA_259	174	599.59	1.11549
LA_26	495	49.07	0.0912905
LA_260	238	767.06	1.42705
LA_261	267	178.35	0.331805
LA_262	625	267.3	0.497289
LA_263	398	610.86	1.13645
LA_264	263	981.32	1.82566
LA_265	270	1253.3	2.33166

## Sheet: Outer gates
Supplementary file 5: Table S3. 16S rRNA sequences reconstructed from outer gates sub-community (OG) using MATAM aThe ids of 16S rRNA sequences recovered from metagenomes; bThe original ids of the sequences from the tool - MATAM; cThe absoulute abundance of sequences; dThe relative abundances of 16S rRNA sequences
ID_16S_rRNA_sequencesa	Matam_IDb	Countc	Relative_abundancesd
OG_001	1918	1.73	0.00289253
OG_002	2071	71.77	0.119998
OG_003	1099	79.89	0.133575
OG_004	2458	36.62	0.061228
OG_005	1348	28.64	0.0478855
OG_006	1168	28.85	0.0482367
OG_007	1702	0.99	0.00165526
OG_008	1376	40.62	0.0679159
OG_009	1795	36.85	0.0616125
OG_010	385	31.03	0.0518816
OG_012	1130	59.64	0.099717
OG_013	1707	186.54	0.311891
OG_014	1990	4.14	0.006922
OG_015	2078	12.12	0.0202644
OG_016	537	0.92	0.00153822
OG_017	2309	3.91	0.00653745
OG_018	1664	0	0
OG_019	1057	32.24	0.0539047
OG_020	265	6.21	0.010383
OG_021	1997	1	0.00167198
OG_022	2314	21.19	0.0354293
OG_023	447	18.43	0.0308146
OG_024	2135	55.99	0.0936142
OG_025	1421	6.97	0.0116537
OG_026	1781	9.32	0.0155829
OG_027	646	55.71	0.0931461
OG_028	242	24.07	0.0402446
OG_029	283	15.71	0.0262668
OG_030	519	254.39	0.425335
OG_031	1860	25.14	0.0420336
OG_032	360	55.77	0.0932464
OG_033	2067	104.52	0.174755
OG_034	487	25.84	0.043204
OG_035	1683	58.2	0.0973093
OG_036	1514	27.01	0.0451602
OG_037	933	215.97	0.361098
OG_038	1858	1	0.00167198
OG_039	1777	16.51	0.0276044
OG_040	1309	27.22	0.0455113
OG_041	2426	47.77	0.0798705
OG_042	2069	47.46	0.0793522
OG_043	756	21.73	0.0363322
OG_044	288	35.55	0.0594389
OG_045	1798	24.37	0.0407462
OG_046	749	3.92	0.00655417
OG_047	1320	28.04	0.0468824
OG_048	1650	34.65	0.0579342
OG_049	715	83.77	0.140062
OG_050	1174	31.82	0.0532024
OG_051	498	46.55	0.0778307
OG_052	540	16.24	0.027153
OG_053	315	28.99	0.0484707
OG_054	850	3.69	0.00616961
OG_055	285	4.53	0.00757408
OG_056	1625	20.12	0.0336403
OG_057	66	10.36	0.0173217
OG_058	1488	0	0
OG_059	1054	21.27	0.035563
OG_060	436	47.01	0.0785998
OG_061	236	11.36	0.0189937
OG_062	812	37.02	0.0618967
OG_063	377	106.05	0.177314
OG_064	1430	22.81	0.0381379
OG_065	2104	21.46	0.0358807
OG_066	1133	48.04	0.080322
OG_067	791	3.48	0.0058185
OG_068	1161	27.36	0.0457454
OG_069	301	38.05	0.0636189
OG_070	1911	47.08	0.0787169
OG_071	994	54.28	0.0907551
OG_072	2189	37.25	0.0622813
OG_073	2443	378.85	0.63343
OG_074	1875	47.99	0.0802384
OG_075	696	22.52	0.037653
OG_076	25	145.14	0.242671
OG_077	2454	43.67	0.0730154
OG_078	373	17	0.0284237
OG_079	88	117.36	0.196224
OG_080	1391	13.73	0.0229563
OG_081	2057	27.74	0.0463808
OG_082	1609	38.95	0.0651237
OG_083	1816	34.01	0.0568641
OG_084	2032	6.19	0.0103496
OG_085	1441	30.84	0.0515639
OG_086	1948	40.76	0.06815
OG_087	1073	35.78	0.0598235
OG_088	767	12.2	0.0203982
OG_089	1679	40.35	0.0674644
OG_090	1010	58.13	0.0971923
OG_091	1593	10.55	0.0176394
OG_092	2155	22.67	0.0379038
OG_093	2165	13.7	0.0229061
OG_094	1019	66.44	0.111086
OG_095	1443	64.15	0.107258
OG_096	2378	91.56	0.153087
OG_097	1496	86.46	0.14456
OG_098	2453	4.68	0.00782487
OG_099	1283	32.1	0.0536706
OG_100	2416	56.19	0.0939486
OG_101	262	660.13	1.10373
OG_102	2305	50.21	0.0839502
OG_103	1051	38.79	0.0648562
OG_104	2431	13.1	0.021903
OG_105	1955	17.69	0.0295773
OG_106	2388	23.1	0.0386228
OG_107	682	47.59	0.0795696
OG_108	903	51.96	0.0868762
OG_109	860	65.44	0.109414
OG_11	1944	41.42	0.0692535
OG_110	1517	102.37	0.171161
OG_111	2357	21.39	0.0357637
OG_112	1900	60.91	0.10184
OG_113	2002	42.71	0.0714103
OG_114	1360	42.46	0.0709923
OG_115	2292	84.9	0.141951
OG_116	468	42.81	0.0715775
OG_117	203	1.18	0.00197294
OG_118	2442	60.3	0.10082
OG_119	1828	6.54	0.0109348
OG_120	1963	20.88	0.034911
OG_121	579	47.01	0.0785998
OG_122	2337	10.55	0.0176394
OG_123	1665	94.92	0.158704
OG_124	337	115.4	0.192947
OG_125	311	129.35	0.216271
OG_126	810	488.44	0.816663
OG_127	1884	62.82	0.105034
OG_128	1940	71.7	0.119881
OG_129	2312	69.25	0.115785
OG_130	469	51.07	0.0853881
OG_131	930	64.19	0.107324
OG_132	1978	110.85	0.185339
OG_133	1893	21.12	0.0353122
OG_134	1563	7.89	0.0131919
OG_135	1009	2	0.00334396
OG_136	280	76.97	0.128692
OG_137	915	79.06	0.132187
OG_138	1546	15.35	0.0256649
OG_139	786	108.45	0.181326
OG_140	1145	316.61	0.529366
OG_141	267	113.06	0.189034
OG_142	1060	3.1	0.00518314
OG_143	1472	119.38	0.199601
OG_144	780	426.54	0.713167
OG_145	1183	36.71	0.0613784
OG_146	2191	160.22	0.267885
OG_147	1559	581.44	0.972157
OG_148	1570	21.98	0.0367501
OG_149	666	45.06	0.0753395
OG_150	260	151.57	0.253422
OG_151	1518	46.14	0.0771452
OG_152	1633	101.65	0.169957
OG_153	1282	166.77	0.278836
OG_154	1897	59.76	0.0999176
OG_155	1482	160.11	0.267701
OG_156	1896	97.34	0.162751
OG_157	1946	68.97	0.115317
OG_158	2164	241.34	0.403516
OG_159	1675	16.02	0.0267851
OG_160	1815	110.59	0.184904
OG_161	2213	146.89	0.245597
OG_162	1872	145.6	0.24344
OG_163	1545	112.88	0.188733
OG_164	1429	110.26	0.184353
OG_165	1562	129.88	0.217157
OG_166	1005	50.49	0.0844183
OG_167	1742	166.15	0.2778
OG_168	245	128.58	0.214983
OG_169	1576	109.64	0.183316
OG_170	175	109.55	0.183166
OG_171	1610	141.9	0.237254
OG_172	1797	106.12	0.177431
OG_173	1718	101.24	0.169271
OG_174	2060	130.24	0.217759
OG_175	1587	230.25	0.384974
OG_176	1338	103.93	0.173769
OG_177	1565	86.16	0.144058
OG_178	1681	49.46	0.0826962
OG_179	972	62.2	0.103997
OG_180	1564	215.28	0.359944
OG_181	1458	170	0.284237
OG_182	1175	124.74	0.208563
OG_183	1268	183.01	0.305989
OG_184	584	156.54	0.261732
OG_185	1138	520.49	0.87025
OG_186	254	178.07	0.29773
OG_187	1287	186.06	0.311089
OG_188	885	162.89	0.272349
OG_189	1375	291.34	0.487115
OG_190	713	203.72	0.340616
OG_191	1660	117.56	0.196558
OG_192	789	43.27	0.0723466
OG_193	805	156.78	0.262133
OG_194	467	275.38	0.46043
OG_195	1109	52.26	0.0873777
OG_196	966	45.25	0.0756572
OG_197	306	86.84	0.145195
OG_198	1762	648.44	1.08418
OG_199	783	184.44	0.30838
OG_200	697	159.65	0.266932
OG_201	174	472.15	0.789426
OG_202	1670	206.81	0.345782
OG_203	1280	192.65	0.322107
OG_204	1396	177.36	0.296543
OG_205	375	229.17	0.383168
OG_206	1117	68.77	0.114982
OG_207	1184	172.71	0.288768
OG_208	287	44.59	0.0745536
OG_209	1059	227.15	0.379791
OG_210	616	229.53	0.38377
OG_211	1231	165.5	0.276713
OG_212	1422	169.17	0.282849
OG_213	963	275.01	0.459812
OG_214	525	423.77	0.708536
OG_215	1630	209.83	0.350832
OG_216	1288	137.48	0.229864
OG_217	89	134.31	0.224564
OG_218	683	72.99	0.122038
OG_219	719	252.14	0.421573
OG_220	545	238.14	0.398166
OG_221	255	228	0.381212
OG_222	299	701.26	1.17249
OG_223	1388	2884.15	4.82224
OG_224	662	343.37	0.574108
OG_225	884	128.67	0.215134
OG_226	1246	768.84	1.28549
OG_227	1147	65.08	0.108813
OG_228	804	423.69	0.708402
OG_229	853	261.72	0.437591
OG_230	1071	799.47	1.3367
OG_231	357	446.21	0.746055
OG_232	777	419.59	0.701547
OG_233	568	2999.46	5.01504
OG_234	801	544.73	0.910778
OG_235	526	159.05	0.265929
OG_236	244	214.24	0.358205
OG_237	971	590.01	0.986486
OG_238	499	120.56	0.201574
OG_239	585	299.41	0.500608
OG_240	449	375.76	0.628264
OG_241	387	675.91	1.13011
OG_242	204	155.08	0.259291
OG_243	297	1200.14	2.00661
OG_244	454	641.53	1.07263
OG_245	586	433.08	0.724102
OG_246	223	683.02	1.142
OG_247	506	980.85	1.63996
OG_248	480	805.41	1.34663
OG_249	374	985.93	1.64846
OG_250	325	721.44	1.20623
OG_251	277	469.99	0.785815
OG_252	453	249.89	0.417811
OG_253	278	898.31	1.50196
OG_254	298	1298.12	2.17043
OG_255	209	1603.41	2.68087
OG_256	95	219.31	0.366682
OG_257	312	1145.29	1.9149
OG_258	253	865.54	1.44717
OG_259	466	5978.55	9.99602
OG_260	313	1611.25	2.69398
OG_261	149	377.19	0.630655
OG_262	247	642.91	1.07493
OG_263	243	2634.83	4.40539
OG_264	46	612.16	1.02352
OG_265	238	243.12	0.406492

## Sheet: Unsorted
Supplementary file 5: Table S3. 16S rRNA sequences reconstructed from Unsorted community (UC) using MATAM aThe ids of 16S rRNA sequences recovered from metagenomes; bThe original ids of the sequences from the tool - MATAM; cThe absoulute abundance of sequences; dThe relative abundances of 16S rRNA sequences
ID_16S_rRNA_sequencesa	Matam_IDb	Countc	Relative_abundancesd
UC_001	964	15.75	0.0468973
UC_002	130	110.02	0.327596
UC_003	672	136.59	0.406712
UC_004	1015	19.64	0.0584802
UC_005	1499	7.02	0.0209028
UC_006	1279	60.98	0.181575
UC_007	1050	21	0.0625298
UC_008	861	17	0.0506193
UC_009	1017	14.9	0.0443664
UC_010	546	179.63	0.534868
UC_011	858	4.99	0.0148583
UC_012	840	13.37	0.0398106
UC_013	713	672.33	2.00194
UC_014	1446	125.23	0.372886
UC_015	1365	20.5	0.061041
UC_016	1089	46.46	0.13834
UC_017	245	15.47	0.0460636
UC_018	843	13.76	0.0409719
UC_019	661	34.49	0.102698
UC_020	665	396.42	1.18038
UC_021	650	68.65	0.204413
UC_022	580	145.65	0.433689
UC_023	465	15.77	0.0469569
UC_024	738	34.86	0.103799
UC_025	297	15.63	0.04654
UC_026	1263	34.27	0.102043
UC_027	699	86.02	0.256134
UC_028	1353	16.51	0.0491603
UC_029	887	113.51	0.337988
UC_030	464	8	0.0238209
UC_031	801	30.92	0.0920677
UC_032	571	17.62	0.0524655
UC_033	956	71.24	0.212125
UC_034	772	46.41	0.138191
UC_035	1037	5.39	0.0160493
UC_036	210	60.52	0.180205
UC_037	156	51.38	0.15299
UC_038	431	67.55	0.201137
UC_039	503	68.2	0.203073
UC_040	404	106.81	0.318038
UC_041	460	91.37	0.272064
UC_042	149	11.7	0.034838
UC_043	1284	7.34	0.0218556
UC_044	817	65.28	0.194378
UC_045	125	87.71	0.261166
UC_046	485	55.2	0.164364
UC_047	995	70.72	0.210576
UC_048	706	99.84	0.297284
UC_049	610	42.63	0.126935
UC_050	176	12.93	0.0385005
UC_051	164	38.77	0.115442
UC_052	783	39.3	0.11702
UC_053	1297	2.57	0.00765245
UC_054	68	149.61	0.44548
UC_055	109	517.06	1.5396
UC_056	183	33.25	0.0990055
UC_057	1281	38.26	0.113923
UC_058	20	121.17	0.360797
UC_059	613	106.21	0.316252
UC_060	1206	47.72	0.142091
UC_061	1212	36.88	0.109814
UC_062	330	69.21	0.20608
UC_063	185	52.01	0.154865
UC_064	1163	155.48	0.462959
UC_065	350	87.03	0.259141
UC_066	733	79.57	0.236928
UC_067	1424	53.87	0.160404
UC_068	375	19.69	0.0586291
UC_069	1062	60.15	0.179103
UC_070	1372	115.72	0.344569
UC_071	202	87.1	0.25935
UC_072	1408	88.45	0.263369
UC_073	1138	55.42	0.165019
UC_074	1438	89.73	0.267181
UC_075	609	129.67	0.386106
UC_076	759	242.13	0.720968
UC_077	932	329.07	0.979842
UC_078	635	65.76	0.195808
UC_079	204	234.53	0.698338
UC_080	1057	73.4	0.218556
UC_081	1243	360.21	1.07256
UC_082	1278	176.5	0.525548
UC_083	1122	187.93	0.559582
UC_084	986	67.45	0.20084
UC_085	846	17.11	0.0509469
UC_086	449	126.89	0.377829
UC_087	712	583.34	1.73696
UC_088	1309	104.22	0.310326
UC_089	1282	56.8	0.169128
UC_090	408	72.09	0.214656
UC_091	1181	102.44	0.305026
UC_092	437	97.3	0.289721
UC_093	798	119.65	0.356271
UC_094	1303	74.32	0.221296
UC_095	1265	64.56	0.192234
UC_096	221	179.19	0.533558
UC_097	935	256.95	0.765096
UC_098	1298	84.23	0.250804
UC_099	885	79.22	0.235886
UC_100	410	161.79	0.481747
UC_101	972	124.16	0.3697
UC_102	954	102.26	0.30449
UC_103	1302	76.1	0.226596
UC_104	1143	83.97	0.25003
UC_105	289	431.41	1.28457
UC_106	60	101	0.300738
UC_107	1023	25.56	0.0761077
UC_108	1079	87.79	0.261404
UC_109	904	107.23	0.319289
UC_110	569	141.55	0.42148
UC_111	136	106.18	0.316162
UC_112	726	102.41	0.304937
UC_113	1187	260.99	0.777126
UC_114	1164	80.13	0.238596
UC_115	1045	106.04	0.315746
UC_116	1041	312.94	0.931813
UC_117	940	148.2	0.441282
UC_118	957	99.03	0.294873
UC_119	1056	383.09	1.14069
UC_120	958	419.34	1.24863
UC_121	892	216.14	0.64358
UC_122	944	59.88	0.178299
UC_123	857	153.95	0.458403
UC_124	1249	564.89	1.68202
UC_125	934	202.53	0.603055
UC_126	657	60.06	0.178835
UC_127	865	159	0.47344
UC_128	734	165.41	0.492526
UC_129	931	174.87	0.520694
UC_130	1209	267.95	0.79785
UC_131	397	98.46	0.293175
UC_132	1160	247.06	0.735648
UC_133	797	481.79	1.43458
UC_134	454	196.43	0.584892
UC_135	860	142.41	0.424041
UC_136	694	383.72	1.14257
UC_137	282	378.8	1.12792
UC_138	206	483.29	1.43905
UC_139	891	90.45	0.269325
UC_140	284	808.82	2.40835
UC_141	409	354.47	1.05547
UC_142	132	217.28	0.646975
UC_143	845	2595.75	7.72913
UC_144	488	117.26	0.349154
UC_145	181	502.72	1.4969
UC_146	1024	410.15	1.22127
UC_147	971	108.77	0.323874
UC_148	725	85.15	0.253543
UC_149	295	115.31	0.343348
UC_150	656	576.06	1.71528
UC_151	13	339.14	1.00983
UC_152	359	416.29	1.23955
UC_153	458	717.28	2.13578
UC_154	296	138.73	0.413084
UC_155	429	577.59	1.71984
UC_156	127	89.8	0.267389
UC_157	220	759.5	2.26149
UC_158	170	702.86	2.09284
UC_159	264	90.82	0.270426
UC_160	302	1512.99	4.50509
UC_161	107	119.36	0.355407
UC_162	126	1327.71	3.9534
UC_163	497	236.31	0.703639
UC_164	157	616.2	1.8348
UC_165	207	229.08	0.682111
UC_166	356	288.52	0.8591
UC_167	171	631.3	1.87976
UC_168	187	795.59	2.36896
UC_169	115	550.56	1.63935
