# Supplementary material for: Combining Flow Cytometry and Metagenomics Improves Recovery of Metagenome-Assembled Genomes in a Cell Culture from Activated Sludge
Source: Microorganisms. 2023 Jan 10;11(1):175. doi: 10.3390/microorganisms11010175 (PMC9864227; doi:10.3390/microorganisms11010175)
Supplement: Supplementary file 1 [file microorganisms-11-00175-s001.zip › 08_Abdulkadir_FC_MAG_Supplementary_file_6_Table_S4.xlsx]

## Sheet: DG_clusters
Supplementary file 6: Table S4. Number of clusters, sequences and the relative abundances of representative and all 16S rRNA sequences in dominant subcommunity. aIndicates number of 16S rRNA sequences found in each cluster; bUnique identifier of representative sequences of per cluster derived from fasta file; cAbundance of representative sequences; dThe relative abundances of representative seque…
Cluster	No. of sequencesa	Ids of representative sequencesb	Count of representativec	Relative abundance of representative sequenced	Relative abundance of all 16S rRNA sequences in clustere
Cluster_1	1	DG_207	1225.47	2.56085	2.56085
Cluster_2	22	DG_203	690.4	1.44272	5.60256
Cluster_3	27	DG_209	2125.81	4.44228	25.4204
Cluster_4	13	DG_202	165.28	0.345384	2.05092
Cluster_5	5	DG_206	660.53	1.3803	2.48155
Cluster_6	28	DG_204	1152.44	2.40824	9.41737
Cluster_7	4	DG_201	378.72	0.791407	1.29412
Cluster_8	31	DG_194	4407.45	9.21019	12.9161
Cluster_9	22	DG_196	1377.6	2.87875	3.75206
Cluster_10	6	DG_195	1161.47	2.42711	9.12897
Cluster_11	2	DG_184	300.65	0.628265	0.889517
Cluster_12	4	DG_190	204.78	0.427926	0.908596
Cluster_13	2	DG_179	1496.74	3.12772	5.05
Cluster_14	2	DG_183	2023.34	4.22815	4.23987
Cluster_15	3	DG_175	67.51	0.141075	0.33761
Cluster_16	5	DG_181	2319.5	4.84703	5.49968
Cluster_17	5	DG_166	351.65	0.734839	0.954925
Cluster_18	10	DG_186	843.23	1.76209	1.90972
Cluster_19	2	DG_155	697.35	1.45724	1.45846
Cluster_20	1	DG_145	244.4	0.51072	0.51072
Cluster_21	1	DG_132	50.49	0.105508	0.135286
Cluster_22	5	DG_128	127.98	0.267438	0.576984
Cluster_23	1	DG_122	87.94	0.183767	0.183767
Cluster_24	1	DG_111	19.77	0.0413131	0.0413131
Cluster_25	1	DG_079	1097.26	2.29293	2.29293
Cluster_26	2	DG_081	96.97	0.202637	0.303924
Cluster_27	1	DG_067	36.01	0.0752497	0.0752497
Cluster_28	1	DG_018	3.19	0.0066661	0.0066661
Total number of sequences	208				100

## Sheet: LA_clusters
Supplementary file 6: Table S4. Number of clusters, sequences and the relative abundances of representative and all 16S rRNA sequences in Low abundant subcommunity. aIndicates number of 16S rRNA sequences found in each cluster; bUnique identifier of representative sequences of per cluster derived from fasta file; cAbundance of representative sequences; dThe relative abundances of representative s…
Cluster	No. of sequencesa	Ids of representative sequencesb	Count of representativec	Relative abundance of representative sequenced	Relative abundance of all 16S rRNA sequences in clustere
Cluster_1	9	LA_251	215.75	0.401384	2.14809
Cluster_2	46	LA_252	2836.28	5.27665	29.6675
Cluster_3	19	LA_263	200.06	0.372194	3.3134
Cluster_4	14	LA_244	610.86	1.13645	4.42375
Cluster_5	1	LA_246	465.84	0.866655	0.866655
Cluster_6	37	LA_243	5361.5	9.97461	12.0951
Cluster_7	5	LA_242	513.37	0.955081	1.38485
Cluster_8	12	LA_248	1016.07	1.89031	9.05045
Cluster_9	12	LA_241	854.07	1.59343	2.9842
Cluster_10	15	LA_234	221.29	0.411691	2.9842
Cluster_11	9	LA_236	140.95	0.262225	1.05249
Cluster_12	1	LA_231	195.49	0.363692	0.363692
Cluster_13	1	LA_229	1089.54	2.02699	2.02699
Cluster_14	3	LA_226	105.53	0.196329	0.543613
Cluster_15	5	LA_227	94.93	0.176609	0.62322
Cluster_16	9	LA_223	120.67	0.224496	1.35704
Cluster_17	5	LA_220	2733.15	5.08479	5.15651
Cluster_18	12	LA_215	151.12	0.281146	2.29538
Cluster_19	9	LA_209	471.21	0.876645	1.23863
Cluster_20	4	LA_222	180.94	0.336623	0.787122
Cluster_21	2	LA_200	355.72	0.664726	1.5508
Cluster_22	3	LA_202	357.3	0.664726	1.89684
Cluster_23	5	LA_191	228.86	0.425774	0.650549
Cluster_24	1	LA_190	227.71	0.423635	0.423635
Cluster_25	2	LA_174	224.11	0.416937	1.35241
Cluster_26	3	LA_171	1063.52	1.97859	6.24773
Cluster_27	3	LA_148	157.79	0.293555	0.611202
Cluster_28	3	LA_126	97.87	0.182079	0.209538
Cluster_29	3	LA_117	102.72	0.191102	0.311136
Cluster_30	4	LA_114	46.36	0.0862488	0.248551
Cluster_31	1	LA_109	19.4	0.036092	0.036092
Cluster_32	1	LA_088	33.06	0.0615053	0.0615053
Cluster_33	1	LA_102	87.32	0.162451	0.162451
Cluster_34	1	LA_080	27.97	0.0520358	0.0520358
Cluster_35	1	LA_052	524.42	0.975638	0.975638
Cluster_36	1	LA_021	86.67	0.161242	0.161242
Cluster_37	1	LA_032	36.98	0.0687981	0.0687981
Cluster_38	1	LA_001	13.68	0.0254505	0.0254505
Total number of sequences	265

## Sheet: OG_Clusters
Supplementary file 6: Table S4. Number of clusters, sequences and the relative abundances of representative and all 16S rRNA sequences in outer subcommunity. aIndicates number of 16S rRNA sequences found in each cluster; bUnique identifier of representative sequences of per cluster derived from fasta file; cAbundance of representative sequences; dThe relative abundances of representative sequence…
Cluster	No. of sequencesa	Ids of representative sequencesb	Count of representativec	Relative abundance of representative sequenced	Relative abundance of all 16S rRNA sequences in clustere
Cluster_1	14	OG_264	612.16	1.02352	4.11413
Cluster_2	12	OG_256	219.31	0.366682	2.53322
Cluster_3	22	OG_261	377.19	0.630655	4.06723
Cluster_4	13	OG_255	1603.41	2.68087	4.88984
Cluster_5	37	OG_263	2634.83	4.40539	26.1881
Cluster_6	14	OG_241	675.91	1.13011	4.87876
Cluster_7	2	OG_252	249.89	0.417811	0.723801
Cluster_8	27	OG_259	5978.55	9.99602	12.4606
Cluster_9	4	OG_250	721.44	1.20623	1.57325
Cluster_10	9	OG_240	375.76	0.628264	2.01469
Cluster_11	4	OG_247	980.85	1.63996	7.85234
Cluster_12	4	OG_248	805.41	1.34663	1.51092
Cluster_13	10	OG_238	120.56	0.201574	0.873008
Cluster_14	6	OG_225	128.67	0.215134	0.563575
Cluster_15	4	OG_237	590.01	0.986486	2.25308
Cluster_16	6	OG_230	799.47	1.3367	2.04747
Cluster_17	4	OG_228	423.69	0.708402	1.61992
Cluster_18	1	OG_226	768.84	1.28549	1.28549
Cluster_19	10	OG_221	228	0.381212	0.956457
Cluster_20	3	OG_223	2884.15	4.82224	4.94176
Cluster_21	6	OG_227	65.08	0.108813	0.505691
Cluster_22	4	OG_209	227.15	0.379791	1.11327
Cluster_23	1	OG_215	209.83	0.350832	0.350832
Cluster_24	9	OG_198	648.44	1.08418	1.18662
Cluster_25	4	OG_212	169.17	0.282849	0.635671
Cluster_26	1	OG_188	162.89	0.272349	0.272349
Cluster_27	3	OG_189	291.34	0.487115	1.66488
Cluster_28	2	OG_185	520.49	0.87025	0.873142
Cluster_29	6	OG_186	178.07	0.29773	1.15348
Cluster_30	5	OG_176	103.93	0.173769	0.586431
Cluster_31	6	OG_178	49.46	0.0826962	0.406241
Cluster_32	1	OG_161	110.26	0.184353	0.184353
Cluster_33	1	OG_164	146.89	0.245597	0.245597
Cluster_34	1	OG_155	160.11	0.267701	0.267701
Cluster_35	2	OG_147	581.44	0.972157	1.68532
Cluster_36	1	OG_158	241.34	0.403516	0.403516
Cluster_37	1	OG_129	69.25	0.115785	0.115785
Cluster_38	1	OG_082	38.95	0.0651237	0.0651237
Cluster_39	1	OG_076	145.14	0.242671	0.242671
Cluster_40	1	OG_073	378.85	0.63343	0.63343
Cluster_41	1	OG_019	32.24	0.0539047	0.0539047
Cluster_42	1	OG_014	4.14	0.006922	0.006922
Total number of sequences	265

## Sheet: UC_clusters
Supplementary file 6: Table S4. Number of clusters, sequences and the relative abundances of representative and all 16S rRNA sequences in unsorted community aIndicates number of 16S rRNA sequences found in each cluster; bUnique identifier of representative sequences of per cluster derived from fasta file; cAbundance of representative sequences; dThe relative abundances of representative sequences…
Cluster	No. of sequencesa	Ids of representative sequencesb	Count of representativec	Relative abundance of representative sequenced	Relative abundance of all 16S rRNA sequences in clustere
Cluster_01	39	UC_164	616.2	1.8348	25.9816
Cluster_02	6	UC_169	550.56	1.63935	5.32641
Cluster_03	6	UC_158	702.86	2.09284	8.52659
Cluster_04	9	UC_165	229.08	0.682111	4.13953
Cluster_05	3	UC_156	89.8	0.267389	0.6091
Cluster_06	8	UC_161	119.36	0.355407	2.12414
Cluster_07	20	UC_166	288.52	0.8591	7.93586
Cluster_08	4	UC_159	90.82	0.270426	0.487762
Cluster_09	6	UC_149	115.31	0.343348	1.37586
Cluster_10	2	UC_160	1512.99	4.50509	5.03064
Cluster_11	2	UC_144	717.28	2.13578	2.67065
Cluster_12	4	UC_153	117.26	0.349154	1.63429
Cluster_13	7	UC_150	576.06	1.71528	7.84421
Cluster_14	3	UC_143	2595.75	7.72913	8.35481
Cluster_15	9	UC_151	339.14	1.00983	4.52611
Cluster_16	4	UC_148	85.15	0.253543	0.967097
Cluster_17	3	UC_135	142.41	0.424041	1.1585
Cluster_18	14	UC_122	59.88	0.178299	2.49369
Cluster_19	3	UC_124	564.89	1.68202	2.04752
Cluster_20	2	UC_121	216.14	0.64358	0.940865
Cluster_21	8	UC_108	87.79	0.261404	1.66195
Cluster_22	1	UC_087	583.34	1.73696	1.73696
Cluster_23	1	UC_077	329.07	0.979842	0.979842
Cluster_24	2	UC_075	129.67	0.386106	0.447147
Cluster_25	1	UC_058	121.17	0.360797	0.360797
Cluster_26	2	UC_022	145.65	0.433689	0.638101
Total number of sequences	169
