# Supplementary material for: Combining Flow Cytometry and Metagenomics Improves Recovery of Metagenome-Assembled Genomes in a Cell Culture from Activated Sludge
Source: Microorganisms. 2023 Jan 10;11(1):175. doi: 10.3390/microorganisms11010175 (PMC9864227; doi:10.3390/microorganisms11010175)
Supplement: Supplementary file 1 [file microorganisms-11-00175-s001.zip › 09_Abdulkadir_FC_MAG_Supplementary_file_7_Table_S5.xlsx]

## Sheet: Table_Sx05
Supplementary file 7: Table S5. Relative abundance expressed in percentage of 16S rRNA operational taxonomic units (rOTUs). The relative abundace was sum of all rOTUs in each cluster per library. aThe ids were used for rOTUs affliated to the same taxa at species level to enable comparison with gOTUs. bThe group of nucleotide sequences that belong to the same taxa. cNumber of ribosomal operational…
rOTU idsa	Clusterb	Number of rOTU per clusterc	Representative rOTU idsd	Accession numbere	Size of representative rOTUf	rOTUs relative abundance				Taxonomyg
						DG	LA	OG	UC	Kingdom	Phylum	Class	Order	Family	Genus	Species
rOTU_01	Cluster_01	1	DG_207	OP764601	1543	2.56				Bacteria	Proteobacteria	Gammaproteobacteria	Enterobacteriales	Enterobacteriaceae	Escherichia	Escherichia flexneri
rOTU_01	Cluster_02	2	OG_264	ON081066	1535	9.42		4.11		Bacteria	Proteobacteria	Gammaproteobacteria	Enterobacteriales	Enterobacteriaceae	Escherichia	Escherichia flexneri
rOTU_01	Cluster_11	3	DG_194	ON081075	1511	3.75	2.98	1.51		Bacteria	Proteobacteria	Gammaproteobacteria	Enterobacteriales	Enterobacteriaceae	Escherichia	Escherichia flexneri
rOTU_01	Cluster_22	2	DG_179	ON081086	1487	5.05		1.29		Bacteria	Proteobacteria	Gammaproteobacteria	Enterobacteriales	Enterobacteriaceae	Escherichia	Escherichia flexneri
rOTU_01	Cluster_23	2	OG_230	ON081087	1487	0.95		2.05		Bacteria	Proteobacteria	Gammaproteobacteria	Enterobacteriales	Enterobacteriaceae	Escherichia	Escherichia flexneri
rOTU_01	Cluster_26	1	DG_183	ON081090	1481	4.24				Bacteria	Proteobacteria	Gammaproteobacteria	Enterobacteriales	Enterobacteriaceae	Escherichia	Escherichia flexneri
rOTU_01	Cluster_37	2	OG_185	OP764657	1395	0.3		0.87		Bacteria	Proteobacteria	Gammaproteobacteria	Enterobacterales	Enterobacteriaceae	Escherichia	Escherichia flexneri
rOTU_01	Cluster_41	3	DG_145	ON081108	1360	0.51	1.35			Bacteria	Proteobacteria	Gammaproteobacteria	Enterobacteriales	Enterobacteriaceae	Escherichia	Escherichia flexneri
rOTU_01	Cluster_47	2	DG_122	ON081104	1315	0.18				Bacteria	Proteobacteria	Gammaproteobacteria	Enterobacteriales	Enterobacteriaceae	Escherichia	Escherichia flexneri
rOTU_01	Cluster_53	1	UC_058	OP846957	1111			0.24	0.36	Bacteria	Proteobacteria	Gammaproteobacteria	Enterobacteriales	Enterobacteriaceae	Escherichia	Escherichia flexneri
rOTU_01	Cluster_56	2	OG_019	ON081110	1045			0.05		Bacteria	Proteobacteria	Gammaproteobacteria	Enterobacteriales	Enterobacteriaceae	Escherichia	Escherichia flexneri
rOTU_01	Cluster_30	1	UC_151	OP782787	1446				4.53	Bacteria	Proteobacteria	Gammaproteobacteria	Enterobacteriales	Enterobacteriaceae	Escherichia	Escherichia flexneri
rOTU_01	Cluster_34	3	DG_186	OP764612	1425	1.91	1.24	1.19		Bacteria	Proteobacteria	Gammaproteobacteria	Enterobacteriales	Enterobacteriaceae	Escherichia	Escherichia flexneri
rOTU_02	Cluster_21	3	OG_237	ON081085	1489		1.55	2.25	1.74	Bacteria	Proteobacteria	Betaproteobacteria	Burkholderiales	Comamonadaceae	Comamonas	Comamonas terrigena
rOTU_02	Cluster_40	3	UC_121	ON081098	1363		0.42	0.27	0.94	Bacteria	Proteobacteria	Betaproteobacteria	Burkholderiales	Comamonadaceae	Comamonas	Comamonas terrigena
rOTU_03	Cluster_06	5	DG_209	ON081070	1520	25.42	2.14	26.19	28.46	Bacteria	Proteobacteria	Gammaproteobacteria	Pseudomonadales	Moraxellaceae	Acinetobacter	Acinetobacter bouvetii
rOTU_03	Cluster_10	3	OG_259	ON081074	1512	3.75	0.86	12.46		Bacteria	Proteobacteria	Gammaproteobacteria	Pseudomonadales	Moraxellaceae	Acinetobacter	Acinetobacter bouvetii
rOTU_03	Cluster_35	4	LA_222	ON081095	1416	0.3	0.79	0.64	1.16	Bacteria	Proteobacteria	Gammaproteobacteria	Pseudomonadales	Moraxellaceae	Acinetobacter	Acinetobacter bouvetii
rOTU_03	Cluster_50	1	LA_114	ON081107	1258	0.25				Bacteria	Proteobacteria	Gammaproteobacteria	Pseudomonadales	Moraxellaceae	Acinetobacter	Acinetobacter bouvetii
rOTU_03	Cluster_54	2	DG_079	OP764656	1098	2.29	0.05			Bacteria	Proteobacteria	Gammaproteobacteria	Pseudomonadales	Moraxellaceae	Acinetobacter	Acinetobacter bouvetii
rOTU_04	Cluster_07	3	DG_206	ON081071	1517	2.48	3.31	4.88		Bacteria	Proteobacteria	Gammaproteobacteria	Pseudomonadales	Moraxellaceae	Acinetobacter	Acinetobacter baumannii
rOTU_04	Cluster_38	1	UC_124	OP782786	1376				2.05	Bacteria	Proteobacteria	Gammaproteobacteria	Pseudomonadales	Moraxellaceae	Acinetobacter	Acinetobacter baumannii
rOTU_04	Cluster_48	1	OG_129	ON081105	1292			0.12		Bacteria	Proteobacteria	Gammaproteobacteria	Pseudomonadales	Moraxellaceae	Acinetobacter	Acinetobacter baumannii
rOTU_05	Cluster_24	4	UC_150	ON081088	1487	0.34	0.78	1.11	7.84	Bacteria	Bacteroidetes	Flavobacteriia	Flavobacteriales	Flavobacteriaceae	Empedobacter	Empedobacter falsenii
rOTU_06	Cluster_19	4	DG_190	ON081083	1489	0.91	1.55	1.66	1.63	Bacteria	Bacteroidetes	Flavobacteriia	Flavobacteriales	Flavobacteriaceae	Elizabethkingia	Elizabethkingia miricola
rOTU_07	Cluster_13	3	LA_242	ON081077	1509	9.13	1.38	7.85	5.03	Bacteria	Proteobacteria	Gammaproteobacteria	Pseudomonadales	Moraxellaceae	Acinetobacter	Acinetobacter pittii
rOTU_07	Cluster_15	4	UC_158	ON081079	1509		0.03	2.58	8.53	Bacteria	Proteobacteria	Gammaproteobacteria	Pseudomonadales	Moraxellaceae	Acinetobacter	Acinetobacter pittii
rOTU_07	Cluster_28	4	DG_181	OP837524	1456	5.49	1.36	4.94	8.35	Bacteria	Proteobacteria	Gammaproteobacteria	Pseudomonadales	Moraxellaceae	Acinetobacter	Acinetobacter pittii
rOTU_07	Cluster_44	1	OG_158	ON081101	1339		0.98	0.4		Bacteria	Proteobacteria	Gammaproteobacteria	Pseudomonadales	Moraxellaceae	Acinetobacter	Acinetobacter pittii
rOTU_08	Cluster_09	2	DG_201	ON081073	1512	1.29			5.33	Bacteria	Proteobacteria	Gammaproteobacteria	Pseudomonadales	Moraxellaceae	Acinetobacter	Acinetobacter gerneri
rOTU_08	Cluster_46	2	DG_128	ON081103	1319	0.58	0.61			Bacteria	Proteobacteria	Gammaproteobacteria	Pseudomonadales	Moraxellaceae	Acinetobacter	Acinetobacter gerneri
rOTU_09	Cluster_32	3	LA_220	ON081094	1431		5.16	0.41	0.64	Bacteria	Proteobacteria	Betaproteobacteria	Burkholderiales	Alcaligenaceae	Achromobacter	Achromobacter anxifer
rOTU_10	Cluster_39	1	OG_176	ON081097	1374			0.59		Bacteria	Proteobacteria	Betaproteobacteria	Burkholderiales	Alcaligenaceae	Achromobacter	Achromobacter insuavis
rOTU_11	Cluster_43	3	LA_171	ON081100	1355		6.25	1.69	0.98	Bacteria	Proteobacteria	Betaproteobacteria	Burkholderiales	Comamonadaceae	Acidovorax	Acidovorax antarcticus
rOTU_12	Cluster_05	4	OG_255	ON081069	1521	0.14	0.07	4.89	0.45	Bacteria	Proteobacteria	Gammaproteobacteria	Pseudomonadales	Moraxellaceae	Acinetobacter	Acinetobacter bereziniae
rOTU_13	Cluster_12	2	LA_243	ON081076	1510		12.09	1.57		Bacteria	Proteobacteria	Gammaproteobacteria	Pseudomonadales	Moraxellaceae	Acinetobacter	Acinetobacter gandensis
rOTU_14	Cluster_29	1	OG_227	ON081092	1452			0.51		Bacteria	Firmicutes	Bacilli	Bacillales	Bacillaceae 1	Bacillus	Bacillus tropicus
rOTU_15	Cluster_45	1	UC_108	ON081102	1333				1.66	Bacteria	Proteobacteria	Alphaproteobacteria	Caulobacterales	Caulobacteraceae	Brevundimonas	Brevundimonas olei
rOTU_16	Cluster_20	3	OG_225	ON081084	1489		0.21	0.56	2.67	Bacteria	Bacteroidetes	Flavobacteriia	Flavobacteriales	Flavobacteriaceae	Chryseobacterium	Chryseobacterium artocarpi
rOTU_17	Cluster_31	2	UC_148	ON081093	1440			0.07	0.96	Bacteria	Bacteroidetes	Flavobacteriia	Flavobacteriales	Flavobacteriaceae	Chryseobacterium	Chryseobacterium geocarposphaerae
rOTU_17	Cluster_49	1	DG_111	ON081106	1276	0.04				Bacteria	Bacteroidetes	Flavobacteriia	Flavobacteriales	Flavobacteriaceae	Chryseobacterium	Chryseobacterium geocarposphaerae
rOTU_18	Cluster_04	5	DG_203	ON081068	1522	5.6	31.55	4.07	7.94	Bacteria	Proteobacteria	Gammaproteobacteria	Enterobacteriales	Enterobacteriaceae	Citrobacter	Citrobacter pasteurii
rOTU_19	Cluster_08	2	LA_244	ON081072	1513		4.42	0.72		Bacteria	Proteobacteria	Betaproteobacteria	Burkholderiales	Comamonadaceae	Delftia	Delftia acidovorans
rOTU_19	Cluster_36	1	OG_188	ON081096	1402			0.27		Bacteria	Proteobacteria	Betaproteobacteria	Burkholderiales	Comamonadaceae	Delftia	Delftia acidovorans
rOTU_20	Cluster_18	1	LA_236	ON081082	1496		1.05			Bacteria	Proteobacteria	Betaproteobacteria	Burkholderiales	Comamonadaceae	Diaphorobacter	Diaphorobacter ruginosibacter
rOTU_21	Cluster_57	1	LA_021	ON081111	977		0.16	1.8		Bacteria	Proteobacteria	Gammaproteobacteria	Enterobacterales	Enterobacteriaceae	Enterobacter	Enterobacter hormaechei
rOTU_22	Cluster_33	1	OG_215	OP854891	1431			0.35		Bacteria	Proteobacteria	Gammaproteobacteria	Enterobacteriales	Enterobacteriaceae	Klebsiella	Klebsiella granulomatis
rOTU_23	Cluster_25	1	LA_231	ON081089	1482		0.36			Bacteria	Proteobacteria	Gammaproteobacteria	Enterobacteriales	Enterobacteriaceae	Klebsiella	Klebsiella huaxiensis
rOTU_23	Cluster_42	1	LA_191	ON081099	1360		0.65			Bacteria	Proteobacteria	Gammaproteobacteria	Enterobacteriales	Enterobacteriaceae	Klebsiella	Klebsiella huaxiensis
rOTU_23	Cluster_55	2	OG_073	OP824856	1094	0.01		0.63		Bacteria	Proteobacteria	Gammaproteobacteria	Enterobacteriales	Enterobacteriaceae	Klebsiella	Klebsiella huaxiensis
rOTU_23	Cluster_58	1	LA_001	ON081112	901		2.8			Bacteria	Proteobacteria	Gammaproteobacteria	Enterobacteriales	Enterobacteriaceae	Klebsiella	Klebsiella huaxiensis
rOTU_24	Cluster_52	1	LA_102	ON081109	1122	10	0.16			Bacteria	Proteobacteria	Gammaproteobacteria	Pseudomonadales	Pseudomonadaceae	Pseudomonas	Pseudomonas hunanensis
rOTU_25	Cluster_16	3	UC_165	ON081080	1509		2.98	1.15	4	Bacteria	Proteobacteria	Gammaproteobacteria	Pseudomonadales	Pseudomonadaceae	Pseudomonas	Pseudomonas qingdaonensis
rOTU_26	Cluster_17	4	LA_234	ON081081	1502	0.98	2.98	0.87	1.38	Bacteria	Bacteroidetes	Sphingobacteriia	Sphingobacteriales	Sphingobacteriaceae	Sphingobacterium	Sphingobacterium multivorum
rOTU_27	Cluster_03	5	OG_256	ON081067	1525	2.05	0.54	2.53	2.73	Bacteria	Proteobacteria	Gammaproteobacteria	Xanthomonadales	Xanthomonadaceae	Stenotrophomonas	Stenotrophomonas pavanii
rOTU_28	Cluster_27	3	LA_229	ON081091	1480	0.08	2.03	0.25		Bacteria	Proteobacteria	Gammaproteobacteria	Xanthomonadales	Xanthomonadaceae	Stenotrophomonas	Stenotrophomonas terrae
rOTU_29	Cluster_32	3	OG_240	ON081078	1509		5.16	0.41	0.64	Bacteria	Proteobacteria	Gammaproteobacteria	Pseudomonadales	Moraxellaceae	Moraxella	Moraxella osloensis
Total						100	100	100	100
